# Supplementary material for: CLARINET: efficient learning of dynamic network models from literature
Source: Bioinform Adv. 2021 Jun 3;1(1):vbab006. doi: 10.1093/bioadv/vbab006 (PMC9710628; doi:10.1093/bioadv/vbab006)
Supplement: vbab006_Supplementary_Data [file vbab006_supplementary_data.zip]

Archive with 5 entries (5 files):
- CLARINET_supplement_editable.docx
- Fig.S1.tiff
- Fig.S2.tiff
- Fig.S3.tiff
- Table S1.tiff
